# Supplementary material for: Lactobacillus casei and Its Supplement Alleviate Stress-Induced Depression and Anxiety in Mice by the Regulation of BDNF Expression and NF-κB Activation
Source: Nutrients. 2023 May 26;15(11):2488. doi: 10.3390/nu15112488 (PMC10255528; doi:10.3390/nu15112488)
Supplement: Supplementary file 1 [file nutrients-15-02488-s001.zip]

Archive with 1 entries (1 files):
- nutrients-2395559-supplementary.pdf
